# Supplementary material for: Chronic Intermittent Hypoxia Increases Cell Proliferation in Hepatocellular Carcinoma
Source: Cells. 2022 Jun 28;11(13):2051. doi: 10.3390/cells11132051 (PMC9265377; doi:10.3390/cells11132051)
Supplement: Supplementary file 1 [file cells-11-02051-s001.zip]

Archive with 1 entries (1 files):
- cells-1767016-supplementary.pdf
